# Supplementary material for: Effect of Divalent Metal Ions on the Ribonuclease Activity of the Toxin Molecule HP0894 from Helicobacter pylori
Source: Life (Basel). 2024 Feb 5;14(2):225. doi: 10.3390/life14020225 (PMC10890551; doi:10.3390/life14020225)
Supplement: Supplementary file 1 [file life-14-00225-s001.zip]

Archive with 1 entries (1 files):
- life-2819987-supplementary.pdf
